# Supplementary material for: Loneliness and Well-Being in Children and Adolescents during the COVID-19 Pandemic: A Systematic Review
Source: Children (Basel). 2023 Jan 31;10(2):279. doi: 10.3390/children10020279 (PMC9955087; doi:10.3390/children10020279)
Supplement: Supplementary file 1 [file children-10-00279-s001.zip]

Archive with 1 entries (1 files):
- children-2125756-supplementary.pdf
